# Supplementary material for: Acute Kidney Injury Following Admission with Acute Coronary Syndrome: The Role of Diabetes Mellitus
Source: J Clin Med. 2021 Oct 25;10(21):4931. doi: 10.3390/jcm10214931 (PMC8584470; doi:10.3390/jcm10214931)
Supplement: Supplementary file 1 [file jcm-10-04931-s001.zip]

Archive with 1 entries (1 files):
- jcm-1389985-supplementary.pdf
